# Supplementary material for: Anabolic Peptide-Enriched Stealth Nanoliposomes for Effective Anti-Osteoporotic Therapy
Source: Pharmaceutics. 2022 Nov 9;14(11):2417. doi: 10.3390/pharmaceutics14112417 (PMC9697760; doi:10.3390/pharmaceutics14112417)
Supplement: Supplementary file 1 [file pharmaceutics-14-02417-s001.zip]

Archive with 1 entries (1 files):
- pharmaceutics-1998370-supplementary.pdf
